# Supplementary material for: Eating disorders symptoms and excessive internet use in adolescents: the role of internalising and externalising problems
Source: J Eat Disord. 2021 Nov 21;9:152. doi: 10.1186/s40337-021-00506-5 (PMC8607794; doi:10.1186/s40337-021-00506-5)
Supplement: Supplementary file 2 — Additional file 2: R script. [file 40337_2021_506_MOESM2_ESM.r]

# Install and load required packages --------------------------------------

#load spss .sav file
if(!require('foreign')){install.packages('foreign')}
library('foreign')

#data manipulation
if(!require('tidyverse')){install.packages('tidyverse')}
library('tidyverse')

#descriptives
if(!require('psych')){install.packages('psych')}
library('psych')

#structural equation modeling
if(!require('lavaan')){install.packages('lavaan')}
library('lavaan')

#structural equation modeling plots
if(!require('semPlot')){install.packages('semPlot')}
library('semPlot')

#invariance modeling
if(!require('semTools')){install.packages('semTools')}
library('semTools')

# Data load ---------------------------------------------------------------

dat <- read.spss("data_imputed.sav", use.value.labels = T, to.data.frame = T, reencode = T)


# SCOFF cutoff 2/3 --------------------------------------------------------

#recode answers 1/2 to 0/1
dat$N33 <- as.numeric(dat$N33) - 1
dat$N34 <- as.numeric(dat$N34) - 1
dat$N35 <- as.numeric(dat$N35) - 1
dat$N36 <- as.numeric(dat$N36) - 1
dat$N37 <- as.numeric(dat$N37) - 1
dat$N38 <- as.numeric(dat$N38) - 1
dat$N39 <- as.numeric(dat$N39) - 1

#cutoff binary variable on original 5 SCOFF items 
dat$scoff_sum <- rowSums(select(dat, N33, N34, N35, N36, N37))
dat$scoff <- with(dat, ifelse(scoff_sum > 2, 1, 0))
dat$scoff <- factor(dat$scoff, ordered = T)


# Measurement models ------------------------------------------------------

#EIU
model_EIU <- '
EIU =~ EIU1 + EIU2 + EIU3 + EIU4 + EIU5
'
model_EIU_fit <- cfa(model_EIU, dat, ordered = T, estimator = "WLSMV", verbose = T)
summary(model_EIU_fit, fit.measures = T, standardized = T)
semPaths(model_EIU_fit, "std", edge.label.cex = 1, curvePivot = F, rotation = 2)
fitmeasures(model_EIU_fit, fit.measures = c("chisq", "df", "rmsea", "srmr", "tli", "cfi"))


#EDS
#measurement model 2 ESP items (N33+N34) + SCOFF items (N35-N39) = EDS
EDS_measurement <- 'EDS =~ N33 + N34 + N35 + N36 + N37 + N38 + N39'
EDS_fit <- cfa(EDS_measurement, dat, estimator = "WLSMV")
summary(EDS_fit, fit.measures = T, standardized = T)
semPaths(EDS_fit, "std", edge.label.cex = 1, curvePivot = TRUE)
fitmeasures(EDS_fit, fit.measures = c("chisq", "df", "rmsea", "srmr", "tli", "cfi"))
#model fit is not acceptable
modindices(EDS_fit) %>% 
  arrange(-mi) %>% 
  slice(1:20) %>% 
  View()
#model indices suggest model fit will improve if we allow correlated residuals N34-N37
#(both items revolve around food)
EDS_measurement_2 <- '
EDS =~ N33 + N34 + N35 + N36 + N37 + N38 + N39
N34 ~~ N37
'
EDS_fit_2 <- cfa(EDS_measurement_2, dat, estimator = "WLSMV")
summary(EDS_fit_2, fit.measures = T, standardized = T)
semPaths(EDS_fit_2, "std", edge.label.cex = 1, curvePivot = TRUE)
fit.stats_EDS <- rbind(fitmeasures(EDS_fit, fit.measures = c("chisq", "df", "rmsea", "srmr", "tli", "cfi")),
                         fitmeasures(EDS_fit_2, fit.measures = c("chisq", "df", "rmsea", "srmr", "tli", "cfi")))
fit.stats_EDS
#model fit is still poor, it seems nothing more can be done to reasonably improve it


#SDQ_int
#measurement model SDQ_int
SDQ_int_measurement <- 'SDQ_int =~ SDQ2 + SDQ4 + SDQ6 + SDQ8 + SDQ10 + SDQ11 + SDQ13 + SDQ15 + SDQ18 + SDQ19'

SDQ_int_fit <- cfa(SDQ_int_measurement, dat, ordered = T, estimator = "WLSMV")
summary(SDQ_int_fit, fit.measures = T, standardized = T)
semPaths(SDQ_int_fit, "std", edge.label.cex = 1, curvePivot = TRUE)
fitmeasures(SDQ_int_fit, fit.measures = c("chisq", "df", "rmsea", "srmr", "tli", "cfi"))
#model fit is not sufficient

modindices(SDQ_int_fit) %>% 
  arrange(-mi) %>% 
  slice(1:20) %>% 
  View()

#based on modification indices, we add correlated residuals between the two negatively keyed items
SDQ_int_measurement_2 <- '
SDQ_int =~ SDQ2 + SDQ4 + SDQ6 + SDQ8 + SDQ10 + SDQ11 + SDQ13 + SDQ15 + SDQ18 + SDQ19
SDQ8 ~~ SDQ11
'

SDQ_int_fit_2 <- cfa(SDQ_int_measurement_2, dat, ordered = T, estimator = "WLSMV")
summary(SDQ_int_fit_2, fit.measures = T, standardized = T)
semPaths(SDQ_int_fit_2, "std", edge.label.cex = 1, curvePivot = TRUE)

fit.stats_SDQ_int <- rbind(fitmeasures(SDQ_int_fit, fit.measures = c("chisq", "df", "rmsea", "srmr", "tli", "cfi")),
                           fitmeasures(SDQ_int_fit_2, fit.measures = c("chisq", "df", "rmsea", "srmr", "tli", "cfi")))
fit.stats_SDQ_int

#the model fit is now substantially improved, can be deemed almost acceptable
modindices(SDQ_int_fit_2) %>% 
  arrange(-mi) %>% 
  slice(1:20) %>% 
  View()

#modification indices further suggest adding correlated residuals between SDQ4 and SDQ18

#based on modification indices, we add correlated residuals between SDQ4 and SDQ18
SDQ_int_measurement_3 <- '
SDQ_int =~ SDQ2 + SDQ4 + SDQ6 + SDQ8 + SDQ10 + SDQ11 + SDQ13 + SDQ15 + SDQ18 + SDQ19
SDQ8 ~~ SDQ11
SDQ4 ~~SDQ18
'
SDQ_int_fit_3 <- cfa(SDQ_int_measurement_3, dat, ordered = T, estimator = "WLSMV")
summary(SDQ_int_fit_3, fit.measures = T, standardized = T)
semPaths(SDQ_int_fit_3, "std", edge.label.cex = 1, curvePivot = TRUE)

fit.stats_SDQ_int <- rbind(fitmeasures(SDQ_int_fit, fit.measures = c("chisq", "df", "rmsea", "srmr", "tli", "cfi")),
                           fitmeasures(SDQ_int_fit_2, fit.measures = c("chisq", "df", "rmsea", "srmr", "tli", "cfi")),
                           fitmeasures(SDQ_int_fit_3, fit.measures = c("chisq", "df", "rmsea", "srmr", "tli", "cfi")))
fit.stats_SDQ_int
#the model fit is now only a little better, so we decide not to further modify it and consider it our final


#SDQ_ext
#measurement model SDQ_ext
SDQ_ext_measurement <- 'SDQ_ext =~ SDQ1 + SDQ3 + SDQ5 + SDQ7 + SDQ9 + SDQ12 + SDQ14 + SDQ16 + SDQ17 + SDQ20'

SDQ_ext_fit <- cfa(SDQ_ext_measurement, dat, ordered = T, estimator = "WLSMV")
summary(SDQ_ext_fit, fit.measures = T, standardized = T)
semPaths(SDQ_ext_fit, "std", edge.label.cex = 1, curvePivot = TRUE)
fitmeasures(SDQ_ext_fit, fit.measures = c("chisq", "df", "rmsea", "srmr", "tli", "cfi"))
#model fit is not sufficient

modindices(SDQ_ext_fit) %>% 
  arrange(-mi) %>% 
  slice(1:20) %>% 
  View()
#modification indices suggest correlated residuals between SDQ1-SDQ7, and SDQ16-SDQ20

SDQ_ext_measurement_2 <- '
SDQ_ext =~ SDQ1 + SDQ3 + SDQ5 + SDQ7 + SDQ9 + SDQ12 + SDQ14 + SDQ16 + SDQ17 + SDQ20
SDQ1 ~~ SDQ7
SDQ16 ~~ SDQ20'

SDQ_ext_fit_2 <- cfa(SDQ_ext_measurement_2, dat, ordered = T, estimator = "WLSMV")
summary(SDQ_ext_fit_2, fit.measures = T, standardized = T)
semPaths(SDQ_ext_fit_2, "std", edge.label.cex = 1, curvePivot = TRUE)
#model fit is better, but still can be enhanced
fit.stats_SDQ_ext <- rbind(fitmeasures(SDQ_ext_fit, fit.measures = c("chisq", "df", "rmsea", "srmr", "tli", "cfi")),
                           fitmeasures(SDQ_ext_fit_2, fit.measures = c("chisq", "df", "rmsea", "srmr", "tli", "cfi")))
fit.stats_SDQ_ext
modindices(SDQ_ext_fit_2) %>% 
  arrange(-mi) %>% 
  slice(1:20) %>% 
  View()
#modification indices suggest correlated residuals between SDQ12-SDQ20, and SDQ5-SDQ16

SDQ_ext_measurement_3 <- '
SDQ_ext =~ SDQ1 + SDQ3 + SDQ5 + SDQ7 + SDQ9 + SDQ12 + SDQ14 + SDQ16 + SDQ17 + SDQ20
SDQ1 ~~ SDQ7
SDQ16 ~~ SDQ20
SDQ12 ~~ SDQ20
SDQ5 ~~ SDQ16
'

SDQ_ext_fit_3 <- cfa(SDQ_ext_measurement_3, dat, ordered = T, estimator = "WLSMV")
summary(SDQ_ext_fit_3, fit.measures = T, standardized = T)
semPaths(SDQ_ext_fit_3, "std", edge.label.cex = 1, curvePivot = TRUE)

fit.stats_SDQ_ext <- rbind(fitmeasures(SDQ_ext_fit, fit.measures = c("chisq", "df", "rmsea", "srmr", "tli", "cfi")),
                           fitmeasures(SDQ_ext_fit_2, fit.measures = c("chisq", "df", "rmsea", "srmr", "tli", "cfi")),
                           fitmeasures(SDQ_ext_fit_3, fit.measures = c("chisq", "df", "rmsea", "srmr", "tli", "cfi")))
fit.stats_SDQ_ext
#model fit is now acceptable


# Sex model invariance -------------------------------------------------------

#Configural invariance

model_invariance <- "
EIU =~ EIU1 + EIU2 + EIU3 + EIU4 + EIU5

SCOFF =~ N33 + N34 + N35 + N36 + N37 + N38 + N39
N34 ~~ N37
N38 ~~ N39

SDQ_int =~ SDQ2 + SDQ4 + SDQ6 + SDQ8 + SDQ10 + SDQ11 + SDQ13 + SDQ15 + SDQ18 + SDQ19
SDQ8 ~~ SDQ11
SDQ4 ~~SDQ18

SDQ_ext =~ SDQ1 + SDQ3 + SDQ5 + SDQ7 + SDQ9 + SDQ12 + SDQ14 + SDQ16 + SDQ17 + SDQ20
SDQ1 ~~ SDQ7
SDQ16 ~~ SDQ20
SDQ12 ~~ SDQ20
SDQ5 ~~ SDQ16
SDQ5 ~~ SDQ20


EIU ~~ SDQ_int + SDQ_ext
SCOFF ~~ SDQ_int + SDQ_ext

SDQ_int ~~ SDQ_ext

EIU ~~ SCOFF
"

mod_config <- measEq.syntax(model_invariance, dat, ID.fac = "std.lv", parameterization = "theta", 
                            group = "sex", return.fit = F, ordered=T) 
cat(as.character(mod_config))
mod_config2 <- "
## LOADINGS:

EIU =~ c(NA, NA)*EIU1 + c(lambda.1_1.g1, lambda.1_1.g2)*EIU1
EIU =~ c(NA, NA)*EIU2 + c(lambda.2_1.g1, lambda.2_1.g2)*EIU2
EIU =~ c(NA, NA)*EIU3 + c(lambda.3_1.g1, lambda.3_1.g2)*EIU3
EIU =~ c(NA, NA)*EIU4 + c(lambda.4_1.g1, lambda.4_1.g2)*EIU4
EIU =~ c(NA, NA)*EIU5 + c(lambda.5_1.g1, lambda.5_1.g2)*EIU5
SCOFF =~ c(NA, NA)*N33 + c(lambda.6_2.g1, lambda.6_2.g2)*N33
SCOFF =~ c(NA, NA)*N34 + c(lambda.7_2.g1, lambda.7_2.g2)*N34
SCOFF =~ c(NA, NA)*N35 + c(lambda.8_2.g1, lambda.8_2.g2)*N35
SCOFF =~ c(NA, NA)*N36 + c(lambda.9_2.g1, lambda.9_2.g2)*N36
SCOFF =~ c(NA, NA)*N37 + c(lambda.10_2.g1, lambda.10_2.g2)*N37
SCOFF =~ c(NA, NA)*N38 + c(lambda.11_2.g1, lambda.11_2.g2)*N38
SCOFF =~ c(NA, NA)*N39 + c(lambda.12_2.g1, lambda.12_2.g2)*N39
SDQ_int =~ c(NA, NA)*SDQ2 + c(lambda.13_3.g1, lambda.13_3.g2)*SDQ2
SDQ_int =~ c(NA, NA)*SDQ4 + c(lambda.14_3.g1, lambda.14_3.g2)*SDQ4
SDQ_int =~ c(NA, NA)*SDQ6 + c(lambda.15_3.g1, lambda.15_3.g2)*SDQ6
SDQ_int =~ c(NA, NA)*SDQ8 + c(lambda.16_3.g1, lambda.16_3.g2)*SDQ8
SDQ_int =~ c(NA, NA)*SDQ10 + c(lambda.17_3.g1, lambda.17_3.g2)*SDQ10
SDQ_int =~ c(NA, NA)*SDQ11 + c(lambda.18_3.g1, lambda.18_3.g2)*SDQ11
SDQ_int =~ c(NA, NA)*SDQ13 + c(lambda.19_3.g1, lambda.19_3.g2)*SDQ13
SDQ_int =~ c(NA, NA)*SDQ15 + c(lambda.20_3.g1, lambda.20_3.g2)*SDQ15
SDQ_int =~ c(NA, NA)*SDQ18 + c(lambda.21_3.g1, lambda.21_3.g2)*SDQ18
SDQ_int =~ c(NA, NA)*SDQ19 + c(lambda.22_3.g1, lambda.22_3.g2)*SDQ19
SDQ_ext =~ c(NA, NA)*SDQ1 + c(lambda.23_4.g1, lambda.23_4.g2)*SDQ1
SDQ_ext =~ c(NA, NA)*SDQ3 + c(lambda.24_4.g1, lambda.24_4.g2)*SDQ3
SDQ_ext =~ c(NA, NA)*SDQ5 + c(lambda.25_4.g1, lambda.25_4.g2)*SDQ5
SDQ_ext =~ c(NA, NA)*SDQ7 + c(lambda.26_4.g1, lambda.26_4.g2)*SDQ7
SDQ_ext =~ c(NA, NA)*SDQ9 + c(lambda.27_4.g1, lambda.27_4.g2)*SDQ9
SDQ_ext =~ c(NA, NA)*SDQ12 + c(lambda.28_4.g1, lambda.28_4.g2)*SDQ12
SDQ_ext =~ c(NA, NA)*SDQ14 + c(lambda.29_4.g1, lambda.29_4.g2)*SDQ14
SDQ_ext =~ c(NA, NA)*SDQ16 + c(lambda.30_4.g1, lambda.30_4.g2)*SDQ16
SDQ_ext =~ c(NA, NA)*SDQ17 + c(lambda.31_4.g1, lambda.31_4.g2)*SDQ17
SDQ_ext =~ c(NA, NA)*SDQ20 + c(lambda.32_4.g1, lambda.32_4.g2)*SDQ20

## THRESHOLDS:

EIU1 | c(NA, NA)*t1 + c(EIU1.thr1.g1, EIU1.thr1.g2)*t1
EIU1 | c(NA, NA)*t2 + c(EIU1.thr2.g1, EIU1.thr2.g2)*t2
EIU1 | c(NA, NA)*t3 + c(EIU1.thr3.g1, EIU1.thr3.g2)*t3
EIU2 | c(NA, NA)*t1 + c(EIU2.thr1.g1, EIU2.thr1.g2)*t1
EIU2 | c(NA, NA)*t2 + c(EIU2.thr2.g1, EIU2.thr2.g2)*t2
EIU2 | c(NA, NA)*t3 + c(EIU2.thr3.g1, EIU2.thr3.g2)*t3
EIU3 | c(NA, NA)*t1 + c(EIU3.thr1.g1, EIU3.thr1.g2)*t1
EIU3 | c(NA, NA)*t2 + c(EIU3.thr2.g1, EIU3.thr2.g2)*t2
EIU3 | c(NA, NA)*t3 + c(EIU3.thr3.g1, EIU3.thr3.g2)*t3
EIU4 | c(NA, NA)*t1 + c(EIU4.thr1.g1, EIU4.thr1.g2)*t1
EIU4 | c(NA, NA)*t2 + c(EIU4.thr2.g1, EIU4.thr2.g2)*t2
EIU4 | c(NA, NA)*t3 + c(EIU4.thr3.g1, EIU4.thr3.g2)*t3
EIU5 | c(NA, NA)*t1 + c(EIU5.thr1.g1, EIU5.thr1.g2)*t1
EIU5 | c(NA, NA)*t2 + c(EIU5.thr2.g1, EIU5.thr2.g2)*t2
EIU5 | c(NA, NA)*t3 + c(EIU5.thr3.g1, EIU5.thr3.g2)*t3
N33 | c(NA, NA)*t1 + c(N33.thr1.g1, N33.thr1.g2)*t1
N34 | c(NA, NA)*t1 + c(N34.thr1.g1, N34.thr1.g2)*t1
N35 | c(NA, NA)*t1 + c(N35.thr1.g1, N35.thr1.g2)*t1
N36 | c(NA, NA)*t1 + c(N36.thr1.g1, N36.thr1.g2)*t1
N37 | c(NA, NA)*t1 + c(N37.thr1.g1, N37.thr1.g2)*t1
N38 | c(NA, NA)*t1 + c(N38.thr1.g1, N38.thr1.g2)*t1
N39 | c(NA, NA)*t1 + c(N39.thr1.g1, N39.thr1.g2)*t1
SDQ2 | c(NA, NA)*t1 + c(SDQ2.thr1.g1, SDQ2.thr1.g2)*t1
SDQ2 | c(NA, NA)*t2 + c(SDQ2.thr2.g1, SDQ2.thr2.g2)*t2
SDQ4 | c(NA, NA)*t1 + c(SDQ4.thr1.g1, SDQ4.thr1.g2)*t1
SDQ4 | c(NA, NA)*t2 + c(SDQ4.thr2.g1, SDQ4.thr2.g2)*t2
SDQ6 | c(NA, NA)*t1 + c(SDQ6.thr1.g1, SDQ6.thr1.g2)*t1
SDQ6 | c(NA, NA)*t2 + c(SDQ6.thr2.g1, SDQ6.thr2.g2)*t2
SDQ8 | c(NA, NA)*t1 + c(SDQ8.thr1.g1, SDQ8.thr1.g2)*t1
SDQ8 | c(NA, NA)*t2 + c(SDQ8.thr2.g1, SDQ8.thr2.g2)*t2
SDQ10 | c(NA, NA)*t1 + c(SDQ10.thr1.g1, SDQ10.thr1.g2)*t1
SDQ10 | c(NA, NA)*t2 + c(SDQ10.thr2.g1, SDQ10.thr2.g2)*t2
SDQ11 | c(NA, NA)*t1 + c(SDQ11.thr1.g1, SDQ11.thr1.g2)*t1
SDQ11 | c(NA, NA)*t2 + c(SDQ11.thr2.g1, SDQ11.thr2.g2)*t2
SDQ13 | c(NA, NA)*t1 + c(SDQ13.thr1.g1, SDQ13.thr1.g2)*t1
SDQ13 | c(NA, NA)*t2 + c(SDQ13.thr2.g1, SDQ13.thr2.g2)*t2
SDQ15 | c(NA, NA)*t1 + c(SDQ15.thr1.g1, SDQ15.thr1.g2)*t1
SDQ15 | c(NA, NA)*t2 + c(SDQ15.thr2.g1, SDQ15.thr2.g2)*t2
SDQ18 | c(NA, NA)*t1 + c(SDQ18.thr1.g1, SDQ18.thr1.g2)*t1
SDQ18 | c(NA, NA)*t2 + c(SDQ18.thr2.g1, SDQ18.thr2.g2)*t2
SDQ19 | c(NA, NA)*t1 + c(SDQ19.thr1.g1, SDQ19.thr1.g2)*t1
SDQ19 | c(NA, NA)*t2 + c(SDQ19.thr2.g1, SDQ19.thr2.g2)*t2
SDQ1 | c(NA, NA)*t1 + c(SDQ1.thr1.g1, SDQ1.thr1.g2)*t1
SDQ1 | c(NA, NA)*t2 + c(SDQ1.thr2.g1, SDQ1.thr2.g2)*t2
SDQ3 | c(NA, NA)*t1 + c(SDQ3.thr1.g1, SDQ3.thr1.g2)*t1
SDQ3 | c(NA, NA)*t2 + c(SDQ3.thr2.g1, SDQ3.thr2.g2)*t2
SDQ5 | c(NA, NA)*t1 + c(SDQ5.thr1.g1, SDQ5.thr1.g2)*t1
SDQ5 | c(NA, NA)*t2 + c(SDQ5.thr2.g1, SDQ5.thr2.g2)*t2
SDQ7 | c(NA, NA)*t1 + c(SDQ7.thr1.g1, SDQ7.thr1.g2)*t1
SDQ7 | c(NA, NA)*t2 + c(SDQ7.thr2.g1, SDQ7.thr2.g2)*t2
SDQ9 | c(NA, NA)*t1 + c(SDQ9.thr1.g1, SDQ9.thr1.g2)*t1
SDQ9 | c(NA, NA)*t2 + c(SDQ9.thr2.g1, SDQ9.thr2.g2)*t2
SDQ12 | c(NA, NA)*t1 + c(SDQ12.thr1.g1, SDQ12.thr1.g2)*t1
SDQ12 | c(NA, NA)*t2 + c(SDQ12.thr2.g1, SDQ12.thr2.g2)*t2
SDQ14 | c(NA, NA)*t1 + c(SDQ14.thr1.g1, SDQ14.thr1.g2)*t1
SDQ14 | c(NA, NA)*t2 + c(SDQ14.thr2.g1, SDQ14.thr2.g2)*t2
SDQ16 | c(NA, NA)*t1 + c(SDQ16.thr1.g1, SDQ16.thr1.g2)*t1
SDQ16 | c(NA, NA)*t2 + c(SDQ16.thr2.g1, SDQ16.thr2.g2)*t2
SDQ17 | c(NA, NA)*t1 + c(SDQ17.thr1.g1, SDQ17.thr1.g2)*t1
SDQ17 | c(NA, NA)*t2 + c(SDQ17.thr2.g1, SDQ17.thr2.g2)*t2
SDQ20 | c(NA, NA)*t1 + c(SDQ20.thr1.g1, SDQ20.thr1.g2)*t1
SDQ20 | c(NA, NA)*t2 + c(SDQ20.thr2.g1, SDQ20.thr2.g2)*t2

## INTERCEPTS:

EIU1 ~ c(0, 0)*1 + c(nu.1.g1, nu.1.g2)*1
EIU2 ~ c(0, 0)*1 + c(nu.2.g1, nu.2.g2)*1
EIU3 ~ c(0, 0)*1 + c(nu.3.g1, nu.3.g2)*1
EIU4 ~ c(0, 0)*1 + c(nu.4.g1, nu.4.g2)*1
EIU5 ~ c(0, 0)*1 + c(nu.5.g1, nu.5.g2)*1
N33 ~ c(0, 0)*1 + c(nu.6.g1, nu.6.g2)*1
N34 ~ c(0, 0)*1 + c(nu.7.g1, nu.7.g2)*1
N35 ~ c(0, 0)*1 + c(nu.8.g1, nu.8.g2)*1
N36 ~ c(0, 0)*1 + c(nu.9.g1, nu.9.g2)*1
N37 ~ c(0, 0)*1 + c(nu.10.g1, nu.10.g2)*1
N38 ~ c(0, 0)*1 + c(nu.11.g1, nu.11.g2)*1
N39 ~ c(0, 0)*1 + c(nu.12.g1, nu.12.g2)*1
SDQ2 ~ c(0, 0)*1 + c(nu.13.g1, nu.13.g2)*1
SDQ4 ~ c(0, 0)*1 + c(nu.14.g1, nu.14.g2)*1
SDQ6 ~ c(0, 0)*1 + c(nu.15.g1, nu.15.g2)*1
SDQ8 ~ c(0, 0)*1 + c(nu.16.g1, nu.16.g2)*1
SDQ10 ~ c(0, 0)*1 + c(nu.17.g1, nu.17.g2)*1
SDQ11 ~ c(0, 0)*1 + c(nu.18.g1, nu.18.g2)*1
SDQ13 ~ c(0, 0)*1 + c(nu.19.g1, nu.19.g2)*1
SDQ15 ~ c(0, 0)*1 + c(nu.20.g1, nu.20.g2)*1
SDQ18 ~ c(0, 0)*1 + c(nu.21.g1, nu.21.g2)*1
SDQ19 ~ c(0, 0)*1 + c(nu.22.g1, nu.22.g2)*1
SDQ1 ~ c(0, 0)*1 + c(nu.23.g1, nu.23.g2)*1
SDQ3 ~ c(0, 0)*1 + c(nu.24.g1, nu.24.g2)*1
SDQ5 ~ c(0, 0)*1 + c(nu.25.g1, nu.25.g2)*1
SDQ7 ~ c(0, 0)*1 + c(nu.26.g1, nu.26.g2)*1
SDQ9 ~ c(0, 0)*1 + c(nu.27.g1, nu.27.g2)*1
SDQ12 ~ c(0, 0)*1 + c(nu.28.g1, nu.28.g2)*1
SDQ14 ~ c(0, 0)*1 + c(nu.29.g1, nu.29.g2)*1
SDQ16 ~ c(0, 0)*1 + c(nu.30.g1, nu.30.g2)*1
SDQ17 ~ c(0, 0)*1 + c(nu.31.g1, nu.31.g2)*1
SDQ20 ~ c(0, 0)*1 + c(nu.32.g1, nu.32.g2)*1

## UNIQUE-FACTOR VARIANCES:

EIU1 ~~ c(1, 1)*EIU1 + c(theta.1_1.g1, theta.1_1.g2)*EIU1
EIU2 ~~ c(1, 1)*EIU2 + c(theta.2_2.g1, theta.2_2.g2)*EIU2
EIU3 ~~ c(1, 1)*EIU3 + c(theta.3_3.g1, theta.3_3.g2)*EIU3
EIU4 ~~ c(1, 1)*EIU4 + c(theta.4_4.g1, theta.4_4.g2)*EIU4
EIU5 ~~ c(1, 1)*EIU5 + c(theta.5_5.g1, theta.5_5.g2)*EIU5
N33 ~~ c(1, 1)*N33 + c(theta.6_6.g1, theta.6_6.g2)*N33
N34 ~~ c(1, 1)*N34 + c(theta.7_7.g1, theta.7_7.g2)*N34
N35 ~~ c(1, 1)*N35 + c(theta.8_8.g1, theta.8_8.g2)*N35
N36 ~~ c(1, 1)*N36 + c(theta.9_9.g1, theta.9_9.g2)*N36
N37 ~~ c(1, 1)*N37 + c(theta.10_10.g1, theta.10_10.g2)*N37
N38 ~~ c(1, 1)*N38 + c(theta.11_11.g1, theta.11_11.g2)*N38
N39 ~~ c(1, 1)*N39 + c(theta.12_12.g1, theta.12_12.g2)*N39
SDQ2 ~~ c(1, 1)*SDQ2 + c(theta.13_13.g1, theta.13_13.g2)*SDQ2
SDQ4 ~~ c(1, 1)*SDQ4 + c(theta.14_14.g1, theta.14_14.g2)*SDQ4
SDQ6 ~~ c(1, 1)*SDQ6 + c(theta.15_15.g1, theta.15_15.g2)*SDQ6
SDQ8 ~~ c(1, 1)*SDQ8 + c(theta.16_16.g1, theta.16_16.g2)*SDQ8
SDQ10 ~~ c(1, 1)*SDQ10 + c(theta.17_17.g1, theta.17_17.g2)*SDQ10
SDQ11 ~~ c(1, 1)*SDQ11 + c(theta.18_18.g1, theta.18_18.g2)*SDQ11
SDQ13 ~~ c(1, 1)*SDQ13 + c(theta.19_19.g1, theta.19_19.g2)*SDQ13
SDQ15 ~~ c(1, 1)*SDQ15 + c(theta.20_20.g1, theta.20_20.g2)*SDQ15
SDQ18 ~~ c(1, 1)*SDQ18 + c(theta.21_21.g1, theta.21_21.g2)*SDQ18
SDQ19 ~~ c(1, 1)*SDQ19 + c(theta.22_22.g1, theta.22_22.g2)*SDQ19
SDQ1 ~~ c(1, 1)*SDQ1 + c(theta.23_23.g1, theta.23_23.g2)*SDQ1
SDQ3 ~~ c(1, 1)*SDQ3 + c(theta.24_24.g1, theta.24_24.g2)*SDQ3
SDQ5 ~~ c(1, 1)*SDQ5 + c(theta.25_25.g1, theta.25_25.g2)*SDQ5
SDQ7 ~~ c(1, 1)*SDQ7 + c(theta.26_26.g1, theta.26_26.g2)*SDQ7
SDQ9 ~~ c(1, 1)*SDQ9 + c(theta.27_27.g1, theta.27_27.g2)*SDQ9
SDQ12 ~~ c(1, 1)*SDQ12 + c(theta.28_28.g1, theta.28_28.g2)*SDQ12
SDQ14 ~~ c(1, 1)*SDQ14 + c(theta.29_29.g1, theta.29_29.g2)*SDQ14
SDQ16 ~~ c(1, 1)*SDQ16 + c(theta.30_30.g1, theta.30_30.g2)*SDQ16
SDQ17 ~~ c(1, 1)*SDQ17 + c(theta.31_31.g1, theta.31_31.g2)*SDQ17
SDQ20 ~~ c(1, 1)*SDQ20 + c(theta.32_32.g1, theta.32_32.g2)*SDQ20

## UNIQUE-FACTOR COVARIANCES:

N34 ~~ c(NA, NA)*N37 + c(theta.10_7.g1, theta.10_7.g2)*N37
N38 ~~ c(NA, NA)*N39 + c(theta.12_11.g1, theta.12_11.g2)*N39
SDQ4 ~~ c(NA, NA)*SDQ18 + c(theta.21_14.g1, theta.21_14.g2)*SDQ18
SDQ8 ~~ c(NA, NA)*SDQ11 + c(theta.18_16.g1, theta.18_16.g2)*SDQ11
SDQ1 ~~ c(NA, NA)*SDQ7 + c(theta.26_23.g1, theta.26_23.g2)*SDQ7
SDQ5 ~~ c(NA, NA)*SDQ16 + c(theta.30_25.g1, theta.30_25.g2)*SDQ16
SDQ5 ~~ c(NA, NA)*SDQ20 + c(theta.32_25.g1, theta.32_25.g2)*SDQ20
SDQ12 ~~ c(NA, NA)*SDQ20 + c(theta.32_28.g1, theta.32_28.g2)*SDQ20
SDQ16 ~~ c(NA, NA)*SDQ20 + c(theta.32_30.g1, theta.32_30.g2)*SDQ20

## LATENT MEANS/INTERCEPTS:

EIU ~ c(0, 0)*1 + c(alpha.1.g1, alpha.1.g2)*1
SCOFF ~ c(0, 0)*1 + c(alpha.2.g1, alpha.2.g2)*1
SDQ_int ~ c(0, 0)*1 + c(alpha.3.g1, alpha.3.g2)*1
SDQ_ext ~ c(0, 0)*1 + c(alpha.4.g1, alpha.4.g2)*1

## COMMON-FACTOR VARIANCES:

EIU ~~ c(1, 1)*EIU + c(psi.1_1.g1, psi.1_1.g2)*EIU
SCOFF ~~ c(1, 1)*SCOFF + c(psi.2_2.g1, psi.2_2.g2)*SCOFF
SDQ_int ~~ c(1, 1)*SDQ_int + c(psi.3_3.g1, psi.3_3.g2)*SDQ_int
SDQ_ext ~~ c(1, 1)*SDQ_ext + c(psi.4_4.g1, psi.4_4.g2)*SDQ_ext

## COMMON-FACTOR COVARIANCES:

EIU ~~ c(NA, NA)*SCOFF + c(psi.2_1.g1, psi.2_1.g2)*SCOFF
EIU ~ c(NA, NA)*SDQ_int + c(psi.3_1.g1, psi.3_1.g2)*SDQ_int
EIU ~ c(NA, NA)*SDQ_ext + c(psi.4_1.g1, psi.4_1.g2)*SDQ_ext
SCOFF ~ c(NA, NA)*SDQ_int + c(psi.3_2.g1, psi.3_2.g2)*SDQ_int
SCOFF ~ c(NA, NA)*SDQ_ext + c(psi.4_2.g1, psi.4_2.g2)*SDQ_ext
SDQ_int ~~ c(NA, NA)*SDQ_ext + c(psi.4_3.g1, psi.4_3.g2)*SDQ_ext
"


fit_config <- cfa(mod_config2, dat, std.lv = T, parameterization = "theta", 
                  group = "sex", ordered=T, verbose=T)
summary(fit_config, std=T, fit=T, rsquare=T)
fitmeasures(fit_config, fit.measures = c("chisq", "df", "rmsea", "srmr", "tli", "cfi"))


# * THRESHOLDS --------------------------------------------------------------
mod_th <- measEq.syntax(model_invariance, dat, ID.fac = "std.lv", parameterization = "theta", 
                        group = "sex", return.fit = F, ordered=T, 
                        group.equal = "thresholds") 
cat(as.character(mod_th))

mod_th2 <- "
## LOADINGS:

EIU =~ c(NA, NA)*EIU1 + c(lambda.1_1.g1, lambda.1_1.g2)*EIU1
EIU =~ c(NA, NA)*EIU2 + c(lambda.2_1.g1, lambda.2_1.g2)*EIU2
EIU =~ c(NA, NA)*EIU3 + c(lambda.3_1.g1, lambda.3_1.g2)*EIU3
EIU =~ c(NA, NA)*EIU4 + c(lambda.4_1.g1, lambda.4_1.g2)*EIU4
EIU =~ c(NA, NA)*EIU5 + c(lambda.5_1.g1, lambda.5_1.g2)*EIU5
SCOFF =~ c(NA, NA)*N33 + c(lambda.6_2.g1, lambda.6_2.g2)*N33
SCOFF =~ c(NA, NA)*N34 + c(lambda.7_2.g1, lambda.7_2.g2)*N34
SCOFF =~ c(NA, NA)*N35 + c(lambda.8_2.g1, lambda.8_2.g2)*N35
SCOFF =~ c(NA, NA)*N36 + c(lambda.9_2.g1, lambda.9_2.g2)*N36
SCOFF =~ c(NA, NA)*N37 + c(lambda.10_2.g1, lambda.10_2.g2)*N37
SCOFF =~ c(NA, NA)*N38 + c(lambda.11_2.g1, lambda.11_2.g2)*N38
SCOFF =~ c(NA, NA)*N39 + c(lambda.12_2.g1, lambda.12_2.g2)*N39
SDQ_int =~ c(NA, NA)*SDQ2 + c(lambda.13_3.g1, lambda.13_3.g2)*SDQ2
SDQ_int =~ c(NA, NA)*SDQ4 + c(lambda.14_3.g1, lambda.14_3.g2)*SDQ4
SDQ_int =~ c(NA, NA)*SDQ6 + c(lambda.15_3.g1, lambda.15_3.g2)*SDQ6
SDQ_int =~ c(NA, NA)*SDQ8 + c(lambda.16_3.g1, lambda.16_3.g2)*SDQ8
SDQ_int =~ c(NA, NA)*SDQ10 + c(lambda.17_3.g1, lambda.17_3.g2)*SDQ10
SDQ_int =~ c(NA, NA)*SDQ11 + c(lambda.18_3.g1, lambda.18_3.g2)*SDQ11
SDQ_int =~ c(NA, NA)*SDQ13 + c(lambda.19_3.g1, lambda.19_3.g2)*SDQ13
SDQ_int =~ c(NA, NA)*SDQ15 + c(lambda.20_3.g1, lambda.20_3.g2)*SDQ15
SDQ_int =~ c(NA, NA)*SDQ18 + c(lambda.21_3.g1, lambda.21_3.g2)*SDQ18
SDQ_int =~ c(NA, NA)*SDQ19 + c(lambda.22_3.g1, lambda.22_3.g2)*SDQ19
SDQ_ext =~ c(NA, NA)*SDQ1 + c(lambda.23_4.g1, lambda.23_4.g2)*SDQ1
SDQ_ext =~ c(NA, NA)*SDQ3 + c(lambda.24_4.g1, lambda.24_4.g2)*SDQ3
SDQ_ext =~ c(NA, NA)*SDQ5 + c(lambda.25_4.g1, lambda.25_4.g2)*SDQ5
SDQ_ext =~ c(NA, NA)*SDQ7 + c(lambda.26_4.g1, lambda.26_4.g2)*SDQ7
SDQ_ext =~ c(NA, NA)*SDQ9 + c(lambda.27_4.g1, lambda.27_4.g2)*SDQ9
SDQ_ext =~ c(NA, NA)*SDQ12 + c(lambda.28_4.g1, lambda.28_4.g2)*SDQ12
SDQ_ext =~ c(NA, NA)*SDQ14 + c(lambda.29_4.g1, lambda.29_4.g2)*SDQ14
SDQ_ext =~ c(NA, NA)*SDQ16 + c(lambda.30_4.g1, lambda.30_4.g2)*SDQ16
SDQ_ext =~ c(NA, NA)*SDQ17 + c(lambda.31_4.g1, lambda.31_4.g2)*SDQ17
SDQ_ext =~ c(NA, NA)*SDQ20 + c(lambda.32_4.g1, lambda.32_4.g2)*SDQ20

## THRESHOLDS:

EIU1 | c(NA, NA)*t1 + c(EIU1.thr1, EIU1.thr1)*t1
EIU1 | c(NA, NA)*t2 + c(EIU1.thr2, EIU1.thr2)*t2
EIU1 | c(NA, NA)*t3 + c(EIU1.thr3, EIU1.thr3)*t3
EIU2 | c(NA, NA)*t1 + c(EIU2.thr1, EIU2.thr1)*t1
EIU2 | c(NA, NA)*t2 + c(EIU2.thr2, EIU2.thr2)*t2
EIU2 | c(NA, NA)*t3 + c(EIU2.thr3, EIU2.thr3)*t3
EIU3 | c(NA, NA)*t1 + c(EIU3.thr1, EIU3.thr1)*t1
EIU3 | c(NA, NA)*t2 + c(EIU3.thr2, EIU3.thr2)*t2
EIU3 | c(NA, NA)*t3 + c(EIU3.thr3, EIU3.thr3)*t3
EIU4 | c(NA, NA)*t1 + c(EIU4.thr1, EIU4.thr1)*t1
EIU4 | c(NA, NA)*t2 + c(EIU4.thr2, EIU4.thr2)*t2
EIU4 | c(NA, NA)*t3 + c(EIU4.thr3, EIU4.thr3)*t3
EIU5 | c(NA, NA)*t1 + c(EIU5.thr1, EIU5.thr1)*t1
EIU5 | c(NA, NA)*t2 + c(EIU5.thr2, EIU5.thr2)*t2
EIU5 | c(NA, NA)*t3 + c(EIU5.thr3, EIU5.thr3)*t3
N33 | c(NA, NA)*t1 + c(N33.thr1, N33.thr1)*t1
N34 | c(NA, NA)*t1 + c(N34.thr1, N34.thr1)*t1
N35 | c(NA, NA)*t1 + c(N35.thr1, N35.thr1)*t1
N36 | c(NA, NA)*t1 + c(N36.thr1, N36.thr1)*t1
N37 | c(NA, NA)*t1 + c(N37.thr1, N37.thr1)*t1
N38 | c(NA, NA)*t1 + c(N38.thr1, N38.thr1)*t1
N39 | c(NA, NA)*t1 + c(N39.thr1, N39.thr1)*t1
SDQ2 | c(NA, NA)*t1 + c(SDQ2.thr1, SDQ2.thr1)*t1
SDQ2 | c(NA, NA)*t2 + c(SDQ2.thr2, SDQ2.thr2)*t2
SDQ4 | c(NA, NA)*t1 + c(SDQ4.thr1, SDQ4.thr1)*t1
SDQ4 | c(NA, NA)*t2 + c(SDQ4.thr2, SDQ4.thr2)*t2
SDQ6 | c(NA, NA)*t1 + c(SDQ6.thr1, SDQ6.thr1)*t1
SDQ6 | c(NA, NA)*t2 + c(SDQ6.thr2, SDQ6.thr2)*t2
SDQ8 | c(NA, NA)*t1 + c(SDQ8.thr1, SDQ8.thr1)*t1
SDQ8 | c(NA, NA)*t2 + c(SDQ8.thr2, SDQ8.thr2)*t2
SDQ10 | c(NA, NA)*t1 + c(SDQ10.thr1, SDQ10.thr1)*t1
SDQ10 | c(NA, NA)*t2 + c(SDQ10.thr2, SDQ10.thr2)*t2
SDQ11 | c(NA, NA)*t1 + c(SDQ11.thr1, SDQ11.thr1)*t1
SDQ11 | c(NA, NA)*t2 + c(SDQ11.thr2, SDQ11.thr2)*t2
SDQ13 | c(NA, NA)*t1 + c(SDQ13.thr1, SDQ13.thr1)*t1
SDQ13 | c(NA, NA)*t2 + c(SDQ13.thr2, SDQ13.thr2)*t2
SDQ15 | c(NA, NA)*t1 + c(SDQ15.thr1, SDQ15.thr1)*t1
SDQ15 | c(NA, NA)*t2 + c(SDQ15.thr2, SDQ15.thr2)*t2
SDQ18 | c(NA, NA)*t1 + c(SDQ18.thr1, SDQ18.thr1)*t1
SDQ18 | c(NA, NA)*t2 + c(SDQ18.thr2, SDQ18.thr2)*t2
SDQ19 | c(NA, NA)*t1 + c(SDQ19.thr1, SDQ19.thr1)*t1
SDQ19 | c(NA, NA)*t2 + c(SDQ19.thr2, SDQ19.thr2)*t2
SDQ1 | c(NA, NA)*t1 + c(SDQ1.thr1, SDQ1.thr1)*t1
SDQ1 | c(NA, NA)*t2 + c(SDQ1.thr2, SDQ1.thr2)*t2
SDQ3 | c(NA, NA)*t1 + c(SDQ3.thr1, SDQ3.thr1)*t1
SDQ3 | c(NA, NA)*t2 + c(SDQ3.thr2, SDQ3.thr2)*t2
SDQ5 | c(NA, NA)*t1 + c(SDQ5.thr1, SDQ5.thr1)*t1
SDQ5 | c(NA, NA)*t2 + c(SDQ5.thr2, SDQ5.thr2)*t2
SDQ7 | c(NA, NA)*t1 + c(SDQ7.thr1, SDQ7.thr1)*t1
SDQ7 | c(NA, NA)*t2 + c(SDQ7.thr2, SDQ7.thr2)*t2
SDQ9 | c(NA, NA)*t1 + c(SDQ9.thr1, SDQ9.thr1)*t1
SDQ9 | c(NA, NA)*t2 + c(SDQ9.thr2, SDQ9.thr2)*t2
SDQ12 | c(NA, NA)*t1 + c(SDQ12.thr1, SDQ12.thr1)*t1
SDQ12 | c(NA, NA)*t2 + c(SDQ12.thr2, SDQ12.thr2)*t2
SDQ14 | c(NA, NA)*t1 + c(SDQ14.thr1, SDQ14.thr1)*t1
SDQ14 | c(NA, NA)*t2 + c(SDQ14.thr2, SDQ14.thr2)*t2
SDQ16 | c(NA, NA)*t1 + c(SDQ16.thr1, SDQ16.thr1)*t1
SDQ16 | c(NA, NA)*t2 + c(SDQ16.thr2, SDQ16.thr2)*t2
SDQ17 | c(NA, NA)*t1 + c(SDQ17.thr1, SDQ17.thr1)*t1
SDQ17 | c(NA, NA)*t2 + c(SDQ17.thr2, SDQ17.thr2)*t2
SDQ20 | c(NA, NA)*t1 + c(SDQ20.thr1, SDQ20.thr1)*t1
SDQ20 | c(NA, NA)*t2 + c(SDQ20.thr2, SDQ20.thr2)*t2

## INTERCEPTS:

EIU1 ~ c(0, NA)*1 + c(nu.1.g1, nu.1.g2)*1
EIU2 ~ c(0, NA)*1 + c(nu.2.g1, nu.2.g2)*1
EIU3 ~ c(0, NA)*1 + c(nu.3.g1, nu.3.g2)*1
EIU4 ~ c(0, NA)*1 + c(nu.4.g1, nu.4.g2)*1
EIU5 ~ c(0, NA)*1 + c(nu.5.g1, nu.5.g2)*1
N33 ~ c(0, NA)*1 + c(nu.6.g1, nu.6.g2)*1
N34 ~ c(0, NA)*1 + c(nu.7.g1, nu.7.g2)*1
N35 ~ c(0, NA)*1 + c(nu.8.g1, nu.8.g2)*1
N36 ~ c(0, NA)*1 + c(nu.9.g1, nu.9.g2)*1
N37 ~ c(0, NA)*1 + c(nu.10.g1, nu.10.g2)*1
N38 ~ c(0, NA)*1 + c(nu.11.g1, nu.11.g2)*1
N39 ~ c(0, NA)*1 + c(nu.12.g1, nu.12.g2)*1
SDQ2 ~ c(0, NA)*1 + c(nu.13.g1, nu.13.g2)*1
SDQ4 ~ c(0, NA)*1 + c(nu.14.g1, nu.14.g2)*1
SDQ6 ~ c(0, NA)*1 + c(nu.15.g1, nu.15.g2)*1
SDQ8 ~ c(0, NA)*1 + c(nu.16.g1, nu.16.g2)*1
SDQ10 ~ c(0, NA)*1 + c(nu.17.g1, nu.17.g2)*1
SDQ11 ~ c(0, NA)*1 + c(nu.18.g1, nu.18.g2)*1
SDQ13 ~ c(0, NA)*1 + c(nu.19.g1, nu.19.g2)*1
SDQ15 ~ c(0, NA)*1 + c(nu.20.g1, nu.20.g2)*1
SDQ18 ~ c(0, NA)*1 + c(nu.21.g1, nu.21.g2)*1
SDQ19 ~ c(0, NA)*1 + c(nu.22.g1, nu.22.g2)*1
SDQ1 ~ c(0, NA)*1 + c(nu.23.g1, nu.23.g2)*1
SDQ3 ~ c(0, NA)*1 + c(nu.24.g1, nu.24.g2)*1
SDQ5 ~ c(0, NA)*1 + c(nu.25.g1, nu.25.g2)*1
SDQ7 ~ c(0, NA)*1 + c(nu.26.g1, nu.26.g2)*1
SDQ9 ~ c(0, NA)*1 + c(nu.27.g1, nu.27.g2)*1
SDQ12 ~ c(0, NA)*1 + c(nu.28.g1, nu.28.g2)*1
SDQ14 ~ c(0, NA)*1 + c(nu.29.g1, nu.29.g2)*1
SDQ16 ~ c(0, NA)*1 + c(nu.30.g1, nu.30.g2)*1
SDQ17 ~ c(0, NA)*1 + c(nu.31.g1, nu.31.g2)*1
SDQ20 ~ c(0, NA)*1 + c(nu.32.g1, nu.32.g2)*1

## UNIQUE-FACTOR VARIANCES:

EIU1 ~~ c(1, NA)*EIU1 + c(theta.1_1.g1, theta.1_1.g2)*EIU1
EIU2 ~~ c(1, NA)*EIU2 + c(theta.2_2.g1, theta.2_2.g2)*EIU2
EIU3 ~~ c(1, NA)*EIU3 + c(theta.3_3.g1, theta.3_3.g2)*EIU3
EIU4 ~~ c(1, NA)*EIU4 + c(theta.4_4.g1, theta.4_4.g2)*EIU4
EIU5 ~~ c(1, NA)*EIU5 + c(theta.5_5.g1, theta.5_5.g2)*EIU5
N33 ~~ c(1, 1)*N33 + c(theta.6_6.g1, theta.6_6.g2)*N33
N34 ~~ c(1, 1)*N34 + c(theta.7_7.g1, theta.7_7.g2)*N34
N35 ~~ c(1, 1)*N35 + c(theta.8_8.g1, theta.8_8.g2)*N35
N36 ~~ c(1, 1)*N36 + c(theta.9_9.g1, theta.9_9.g2)*N36
N37 ~~ c(1, 1)*N37 + c(theta.10_10.g1, theta.10_10.g2)*N37
N38 ~~ c(1, 1)*N38 + c(theta.11_11.g1, theta.11_11.g2)*N38
N39 ~~ c(1, 1)*N39 + c(theta.12_12.g1, theta.12_12.g2)*N39
SDQ2 ~~ c(1, NA)*SDQ2 + c(theta.13_13.g1, theta.13_13.g2)*SDQ2
SDQ4 ~~ c(1, NA)*SDQ4 + c(theta.14_14.g1, theta.14_14.g2)*SDQ4
SDQ6 ~~ c(1, NA)*SDQ6 + c(theta.15_15.g1, theta.15_15.g2)*SDQ6
SDQ8 ~~ c(1, NA)*SDQ8 + c(theta.16_16.g1, theta.16_16.g2)*SDQ8
SDQ10 ~~ c(1, NA)*SDQ10 + c(theta.17_17.g1, theta.17_17.g2)*SDQ10
SDQ11 ~~ c(1, NA)*SDQ11 + c(theta.18_18.g1, theta.18_18.g2)*SDQ11
SDQ13 ~~ c(1, NA)*SDQ13 + c(theta.19_19.g1, theta.19_19.g2)*SDQ13
SDQ15 ~~ c(1, NA)*SDQ15 + c(theta.20_20.g1, theta.20_20.g2)*SDQ15
SDQ18 ~~ c(1, NA)*SDQ18 + c(theta.21_21.g1, theta.21_21.g2)*SDQ18
SDQ19 ~~ c(1, NA)*SDQ19 + c(theta.22_22.g1, theta.22_22.g2)*SDQ19
SDQ1 ~~ c(1, NA)*SDQ1 + c(theta.23_23.g1, theta.23_23.g2)*SDQ1
SDQ3 ~~ c(1, NA)*SDQ3 + c(theta.24_24.g1, theta.24_24.g2)*SDQ3
SDQ5 ~~ c(1, NA)*SDQ5 + c(theta.25_25.g1, theta.25_25.g2)*SDQ5
SDQ7 ~~ c(1, NA)*SDQ7 + c(theta.26_26.g1, theta.26_26.g2)*SDQ7
SDQ9 ~~ c(1, NA)*SDQ9 + c(theta.27_27.g1, theta.27_27.g2)*SDQ9
SDQ12 ~~ c(1, NA)*SDQ12 + c(theta.28_28.g1, theta.28_28.g2)*SDQ12
SDQ14 ~~ c(1, NA)*SDQ14 + c(theta.29_29.g1, theta.29_29.g2)*SDQ14
SDQ16 ~~ c(1, NA)*SDQ16 + c(theta.30_30.g1, theta.30_30.g2)*SDQ16
SDQ17 ~~ c(1, NA)*SDQ17 + c(theta.31_31.g1, theta.31_31.g2)*SDQ17
SDQ20 ~~ c(1, NA)*SDQ20 + c(theta.32_32.g1, theta.32_32.g2)*SDQ20

## UNIQUE-FACTOR COVARIANCES:

N34 ~~ c(NA, NA)*N37 + c(theta.10_7.g1, theta.10_7.g2)*N37
N38 ~~ c(NA, NA)*N39 + c(theta.12_11.g1, theta.12_11.g2)*N39
SDQ4 ~~ c(NA, NA)*SDQ18 + c(theta.21_14.g1, theta.21_14.g2)*SDQ18
SDQ8 ~~ c(NA, NA)*SDQ11 + c(theta.18_16.g1, theta.18_16.g2)*SDQ11
SDQ1 ~~ c(NA, NA)*SDQ7 + c(theta.26_23.g1, theta.26_23.g2)*SDQ7
SDQ5 ~~ c(NA, NA)*SDQ16 + c(theta.30_25.g1, theta.30_25.g2)*SDQ16
SDQ5 ~~ c(NA, NA)*SDQ20 + c(theta.32_25.g1, theta.32_25.g2)*SDQ20
SDQ12 ~~ c(NA, NA)*SDQ20 + c(theta.32_28.g1, theta.32_28.g2)*SDQ20
SDQ16 ~~ c(NA, NA)*SDQ20 + c(theta.32_30.g1, theta.32_30.g2)*SDQ20

## LATENT MEANS/INTERCEPTS:

EIU ~ c(0, 0)*1 + c(alpha.1.g1, alpha.1.g2)*1
SCOFF ~ c(0, 0)*1 + c(alpha.2.g1, alpha.2.g2)*1
SDQ_int ~ c(0, 0)*1 + c(alpha.3.g1, alpha.3.g2)*1
SDQ_ext ~ c(0, 0)*1 + c(alpha.4.g1, alpha.4.g2)*1

## COMMON-FACTOR VARIANCES:

EIU ~~ c(1, 1)*EIU + c(psi.1_1.g1, psi.1_1.g2)*EIU
SCOFF ~~ c(1, 1)*SCOFF + c(psi.2_2.g1, psi.2_2.g2)*SCOFF
SDQ_int ~~ c(1, 1)*SDQ_int + c(psi.3_3.g1, psi.3_3.g2)*SDQ_int
SDQ_ext ~~ c(1, 1)*SDQ_ext + c(psi.4_4.g1, psi.4_4.g2)*SDQ_ext

## COMMON-FACTOR COVARIANCES:

EIU ~~ c(NA, NA)*SCOFF + c(psi.2_1.g1, psi.2_1.g2)*SCOFF
EIU ~ c(NA, NA)*SDQ_int + c(psi.3_1.g1, psi.3_1.g2)*SDQ_int
EIU ~ c(NA, NA)*SDQ_ext + c(psi.4_1.g1, psi.4_1.g2)*SDQ_ext
SCOFF ~ c(NA, NA)*SDQ_int + c(psi.3_2.g1, psi.3_2.g2)*SDQ_int
SCOFF ~ c(NA, NA)*SDQ_ext + c(psi.4_2.g1, psi.4_2.g2)*SDQ_ext
SDQ_int ~~ c(NA, NA)*SDQ_ext + c(psi.4_3.g1, psi.4_3.g2)*SDQ_ext
"

fit_th <- cfa(mod_th2, dat, std.lv = T, parameterization = "theta", 
                  group = "sex", ordered=T, verbose=T)
summary(fit_th, std=T, fit=T, rsquare=T)

fit.stats <- rbind(fitmeasures(fit_config, fit.measures = c("chisq", "df", "rmsea", "srmr", "tli", "cfi")),
                           fitmeasures(fit_th, fit.measures = c("chisq", "df", "rmsea", "srmr", "tli", "cfi")))
fit.stats


# * METRIC ------------------------------------------------------------------

mod_metric <- measEq.syntax(model_invariance, dat, ID.fac = "std.lv", parameterization = "theta", 
                        group = "sex", return.fit = F, ordered=T, 
                        group.equal = c("thresholds", "loadings")) 
cat(as.character(mod_metric))

mod_metric2 <- "
## LOADINGS:

EIU =~ c(NA, NA)*EIU1 + c(lambda.1_1, lambda.1_1)*EIU1
EIU =~ c(NA, NA)*EIU2 + c(lambda.2_1, lambda.2_1)*EIU2
EIU =~ c(NA, NA)*EIU3 + c(lambda.3_1, lambda.3_1)*EIU3
EIU =~ c(NA, NA)*EIU4 + c(lambda.4_1, lambda.4_1)*EIU4
EIU =~ c(NA, NA)*EIU5 + c(lambda.5_1, lambda.5_1)*EIU5
SCOFF =~ c(NA, NA)*N33 + c(lambda.6_2, lambda.6_2)*N33
SCOFF =~ c(NA, NA)*N34 + c(lambda.7_2, lambda.7_2)*N34
SCOFF =~ c(NA, NA)*N35 + c(lambda.8_2, lambda.8_2)*N35
SCOFF =~ c(NA, NA)*N36 + c(lambda.9_2, lambda.9_2)*N36
SCOFF =~ c(NA, NA)*N37 + c(lambda.10_2, lambda.10_2)*N37
SCOFF =~ c(NA, NA)*N38 + c(lambda.11_2, lambda.11_2)*N38
SCOFF =~ c(NA, NA)*N39 + c(lambda.12_2, lambda.12_2)*N39
SDQ_int =~ c(NA, NA)*SDQ2 + c(lambda.13_3, lambda.13_3)*SDQ2
SDQ_int =~ c(NA, NA)*SDQ4 + c(lambda.14_3, lambda.14_3)*SDQ4
SDQ_int =~ c(NA, NA)*SDQ6 + c(lambda.15_3, lambda.15_3)*SDQ6
SDQ_int =~ c(NA, NA)*SDQ8 + c(lambda.16_3, lambda.16_3)*SDQ8
SDQ_int =~ c(NA, NA)*SDQ10 + c(lambda.17_3, lambda.17_3)*SDQ10
SDQ_int =~ c(NA, NA)*SDQ11 + c(lambda.18_3, lambda.18_3)*SDQ11
SDQ_int =~ c(NA, NA)*SDQ13 + c(lambda.19_3, lambda.19_3)*SDQ13
SDQ_int =~ c(NA, NA)*SDQ15 + c(lambda.20_3, lambda.20_3)*SDQ15
SDQ_int =~ c(NA, NA)*SDQ18 + c(lambda.21_3, lambda.21_3)*SDQ18
SDQ_int =~ c(NA, NA)*SDQ19 + c(lambda.22_3, lambda.22_3)*SDQ19
SDQ_ext =~ c(NA, NA)*SDQ1 + c(lambda.23_4, lambda.23_4)*SDQ1
SDQ_ext =~ c(NA, NA)*SDQ3 + c(lambda.24_4, lambda.24_4)*SDQ3
SDQ_ext =~ c(NA, NA)*SDQ5 + c(lambda.25_4, lambda.25_4)*SDQ5
SDQ_ext =~ c(NA, NA)*SDQ7 + c(lambda.26_4, lambda.26_4)*SDQ7
SDQ_ext =~ c(NA, NA)*SDQ9 + c(lambda.27_4, lambda.27_4)*SDQ9
SDQ_ext =~ c(NA, NA)*SDQ12 + c(lambda.28_4, lambda.28_4)*SDQ12
SDQ_ext =~ c(NA, NA)*SDQ14 + c(lambda.29_4, lambda.29_4)*SDQ14
SDQ_ext =~ c(NA, NA)*SDQ16 + c(lambda.30_4, lambda.30_4)*SDQ16
SDQ_ext =~ c(NA, NA)*SDQ17 + c(lambda.31_4, lambda.31_4)*SDQ17
SDQ_ext =~ c(NA, NA)*SDQ20 + c(lambda.32_4, lambda.32_4)*SDQ20

## THRESHOLDS:

EIU1 | c(NA, NA)*t1 + c(EIU1.thr1, EIU1.thr1)*t1
EIU1 | c(NA, NA)*t2 + c(EIU1.thr2, EIU1.thr2)*t2
EIU1 | c(NA, NA)*t3 + c(EIU1.thr3, EIU1.thr3)*t3
EIU2 | c(NA, NA)*t1 + c(EIU2.thr1, EIU2.thr1)*t1
EIU2 | c(NA, NA)*t2 + c(EIU2.thr2, EIU2.thr2)*t2
EIU2 | c(NA, NA)*t3 + c(EIU2.thr3, EIU2.thr3)*t3
EIU3 | c(NA, NA)*t1 + c(EIU3.thr1, EIU3.thr1)*t1
EIU3 | c(NA, NA)*t2 + c(EIU3.thr2, EIU3.thr2)*t2
EIU3 | c(NA, NA)*t3 + c(EIU3.thr3, EIU3.thr3)*t3
EIU4 | c(NA, NA)*t1 + c(EIU4.thr1, EIU4.thr1)*t1
EIU4 | c(NA, NA)*t2 + c(EIU4.thr2, EIU4.thr2)*t2
EIU4 | c(NA, NA)*t3 + c(EIU4.thr3, EIU4.thr3)*t3
EIU5 | c(NA, NA)*t1 + c(EIU5.thr1, EIU5.thr1)*t1
EIU5 | c(NA, NA)*t2 + c(EIU5.thr2, EIU5.thr2)*t2
EIU5 | c(NA, NA)*t3 + c(EIU5.thr3, EIU5.thr3)*t3
N33 | c(NA, NA)*t1 + c(N33.thr1, N33.thr1)*t1
N34 | c(NA, NA)*t1 + c(N34.thr1, N34.thr1)*t1
N35 | c(NA, NA)*t1 + c(N35.thr1, N35.thr1)*t1
N36 | c(NA, NA)*t1 + c(N36.thr1, N36.thr1)*t1
N37 | c(NA, NA)*t1 + c(N37.thr1, N37.thr1)*t1
N38 | c(NA, NA)*t1 + c(N38.thr1, N38.thr1)*t1
N39 | c(NA, NA)*t1 + c(N39.thr1, N39.thr1)*t1
SDQ2 | c(NA, NA)*t1 + c(SDQ2.thr1, SDQ2.thr1)*t1
SDQ2 | c(NA, NA)*t2 + c(SDQ2.thr2, SDQ2.thr2)*t2
SDQ4 | c(NA, NA)*t1 + c(SDQ4.thr1, SDQ4.thr1)*t1
SDQ4 | c(NA, NA)*t2 + c(SDQ4.thr2, SDQ4.thr2)*t2
SDQ6 | c(NA, NA)*t1 + c(SDQ6.thr1, SDQ6.thr1)*t1
SDQ6 | c(NA, NA)*t2 + c(SDQ6.thr2, SDQ6.thr2)*t2
SDQ8 | c(NA, NA)*t1 + c(SDQ8.thr1, SDQ8.thr1)*t1
SDQ8 | c(NA, NA)*t2 + c(SDQ8.thr2, SDQ8.thr2)*t2
SDQ10 | c(NA, NA)*t1 + c(SDQ10.thr1, SDQ10.thr1)*t1
SDQ10 | c(NA, NA)*t2 + c(SDQ10.thr2, SDQ10.thr2)*t2
SDQ11 | c(NA, NA)*t1 + c(SDQ11.thr1, SDQ11.thr1)*t1
SDQ11 | c(NA, NA)*t2 + c(SDQ11.thr2, SDQ11.thr2)*t2
SDQ13 | c(NA, NA)*t1 + c(SDQ13.thr1, SDQ13.thr1)*t1
SDQ13 | c(NA, NA)*t2 + c(SDQ13.thr2, SDQ13.thr2)*t2
SDQ15 | c(NA, NA)*t1 + c(SDQ15.thr1, SDQ15.thr1)*t1
SDQ15 | c(NA, NA)*t2 + c(SDQ15.thr2, SDQ15.thr2)*t2
SDQ18 | c(NA, NA)*t1 + c(SDQ18.thr1, SDQ18.thr1)*t1
SDQ18 | c(NA, NA)*t2 + c(SDQ18.thr2, SDQ18.thr2)*t2
SDQ19 | c(NA, NA)*t1 + c(SDQ19.thr1, SDQ19.thr1)*t1
SDQ19 | c(NA, NA)*t2 + c(SDQ19.thr2, SDQ19.thr2)*t2
SDQ1 | c(NA, NA)*t1 + c(SDQ1.thr1, SDQ1.thr1)*t1
SDQ1 | c(NA, NA)*t2 + c(SDQ1.thr2, SDQ1.thr2)*t2
SDQ3 | c(NA, NA)*t1 + c(SDQ3.thr1, SDQ3.thr1)*t1
SDQ3 | c(NA, NA)*t2 + c(SDQ3.thr2, SDQ3.thr2)*t2
SDQ5 | c(NA, NA)*t1 + c(SDQ5.thr1, SDQ5.thr1)*t1
SDQ5 | c(NA, NA)*t2 + c(SDQ5.thr2, SDQ5.thr2)*t2
SDQ7 | c(NA, NA)*t1 + c(SDQ7.thr1, SDQ7.thr1)*t1
SDQ7 | c(NA, NA)*t2 + c(SDQ7.thr2, SDQ7.thr2)*t2
SDQ9 | c(NA, NA)*t1 + c(SDQ9.thr1, SDQ9.thr1)*t1
SDQ9 | c(NA, NA)*t2 + c(SDQ9.thr2, SDQ9.thr2)*t2
SDQ12 | c(NA, NA)*t1 + c(SDQ12.thr1, SDQ12.thr1)*t1
SDQ12 | c(NA, NA)*t2 + c(SDQ12.thr2, SDQ12.thr2)*t2
SDQ14 | c(NA, NA)*t1 + c(SDQ14.thr1, SDQ14.thr1)*t1
SDQ14 | c(NA, NA)*t2 + c(SDQ14.thr2, SDQ14.thr2)*t2
SDQ16 | c(NA, NA)*t1 + c(SDQ16.thr1, SDQ16.thr1)*t1
SDQ16 | c(NA, NA)*t2 + c(SDQ16.thr2, SDQ16.thr2)*t2
SDQ17 | c(NA, NA)*t1 + c(SDQ17.thr1, SDQ17.thr1)*t1
SDQ17 | c(NA, NA)*t2 + c(SDQ17.thr2, SDQ17.thr2)*t2
SDQ20 | c(NA, NA)*t1 + c(SDQ20.thr1, SDQ20.thr1)*t1
SDQ20 | c(NA, NA)*t2 + c(SDQ20.thr2, SDQ20.thr2)*t2

## INTERCEPTS:

EIU1 ~ c(0, NA)*1 + c(nu.1.g1, nu.1.g2)*1
EIU2 ~ c(0, NA)*1 + c(nu.2.g1, nu.2.g2)*1
EIU3 ~ c(0, NA)*1 + c(nu.3.g1, nu.3.g2)*1
EIU4 ~ c(0, NA)*1 + c(nu.4.g1, nu.4.g2)*1
EIU5 ~ c(0, NA)*1 + c(nu.5.g1, nu.5.g2)*1
N33 ~ c(0, NA)*1 + c(nu.6.g1, nu.6.g2)*1
N34 ~ c(0, NA)*1 + c(nu.7.g1, nu.7.g2)*1
N35 ~ c(0, NA)*1 + c(nu.8.g1, nu.8.g2)*1
N36 ~ c(0, NA)*1 + c(nu.9.g1, nu.9.g2)*1
N37 ~ c(0, NA)*1 + c(nu.10.g1, nu.10.g2)*1
N38 ~ c(0, NA)*1 + c(nu.11.g1, nu.11.g2)*1
N39 ~ c(0, NA)*1 + c(nu.12.g1, nu.12.g2)*1
SDQ2 ~ c(0, NA)*1 + c(nu.13.g1, nu.13.g2)*1
SDQ4 ~ c(0, NA)*1 + c(nu.14.g1, nu.14.g2)*1
SDQ6 ~ c(0, NA)*1 + c(nu.15.g1, nu.15.g2)*1
SDQ8 ~ c(0, NA)*1 + c(nu.16.g1, nu.16.g2)*1
SDQ10 ~ c(0, NA)*1 + c(nu.17.g1, nu.17.g2)*1
SDQ11 ~ c(0, NA)*1 + c(nu.18.g1, nu.18.g2)*1
SDQ13 ~ c(0, NA)*1 + c(nu.19.g1, nu.19.g2)*1
SDQ15 ~ c(0, NA)*1 + c(nu.20.g1, nu.20.g2)*1
SDQ18 ~ c(0, NA)*1 + c(nu.21.g1, nu.21.g2)*1
SDQ19 ~ c(0, NA)*1 + c(nu.22.g1, nu.22.g2)*1
SDQ1 ~ c(0, NA)*1 + c(nu.23.g1, nu.23.g2)*1
SDQ3 ~ c(0, NA)*1 + c(nu.24.g1, nu.24.g2)*1
SDQ5 ~ c(0, NA)*1 + c(nu.25.g1, nu.25.g2)*1
SDQ7 ~ c(0, NA)*1 + c(nu.26.g1, nu.26.g2)*1
SDQ9 ~ c(0, NA)*1 + c(nu.27.g1, nu.27.g2)*1
SDQ12 ~ c(0, NA)*1 + c(nu.28.g1, nu.28.g2)*1
SDQ14 ~ c(0, NA)*1 + c(nu.29.g1, nu.29.g2)*1
SDQ16 ~ c(0, NA)*1 + c(nu.30.g1, nu.30.g2)*1
SDQ17 ~ c(0, NA)*1 + c(nu.31.g1, nu.31.g2)*1
SDQ20 ~ c(0, NA)*1 + c(nu.32.g1, nu.32.g2)*1

## UNIQUE-FACTOR VARIANCES:

EIU1 ~~ c(1, NA)*EIU1 + c(theta.1_1.g1, theta.1_1.g2)*EIU1
EIU2 ~~ c(1, NA)*EIU2 + c(theta.2_2.g1, theta.2_2.g2)*EIU2
EIU3 ~~ c(1, NA)*EIU3 + c(theta.3_3.g1, theta.3_3.g2)*EIU3
EIU4 ~~ c(1, NA)*EIU4 + c(theta.4_4.g1, theta.4_4.g2)*EIU4
EIU5 ~~ c(1, NA)*EIU5 + c(theta.5_5.g1, theta.5_5.g2)*EIU5
N33 ~~ c(1, 1)*N33 + c(theta.6_6.g1, theta.6_6.g2)*N33
N34 ~~ c(1, 1)*N34 + c(theta.7_7.g1, theta.7_7.g2)*N34
N35 ~~ c(1, 1)*N35 + c(theta.8_8.g1, theta.8_8.g2)*N35
N36 ~~ c(1, 1)*N36 + c(theta.9_9.g1, theta.9_9.g2)*N36
N37 ~~ c(1, 1)*N37 + c(theta.10_10.g1, theta.10_10.g2)*N37
N38 ~~ c(1, 1)*N38 + c(theta.11_11.g1, theta.11_11.g2)*N38
N39 ~~ c(1, 1)*N39 + c(theta.12_12.g1, theta.12_12.g2)*N39
SDQ2 ~~ c(1, NA)*SDQ2 + c(theta.13_13.g1, theta.13_13.g2)*SDQ2
SDQ4 ~~ c(1, NA)*SDQ4 + c(theta.14_14.g1, theta.14_14.g2)*SDQ4
SDQ6 ~~ c(1, NA)*SDQ6 + c(theta.15_15.g1, theta.15_15.g2)*SDQ6
SDQ8 ~~ c(1, NA)*SDQ8 + c(theta.16_16.g1, theta.16_16.g2)*SDQ8
SDQ10 ~~ c(1, NA)*SDQ10 + c(theta.17_17.g1, theta.17_17.g2)*SDQ10
SDQ11 ~~ c(1, NA)*SDQ11 + c(theta.18_18.g1, theta.18_18.g2)*SDQ11
SDQ13 ~~ c(1, NA)*SDQ13 + c(theta.19_19.g1, theta.19_19.g2)*SDQ13
SDQ15 ~~ c(1, NA)*SDQ15 + c(theta.20_20.g1, theta.20_20.g2)*SDQ15
SDQ18 ~~ c(1, NA)*SDQ18 + c(theta.21_21.g1, theta.21_21.g2)*SDQ18
SDQ19 ~~ c(1, NA)*SDQ19 + c(theta.22_22.g1, theta.22_22.g2)*SDQ19
SDQ1 ~~ c(1, NA)*SDQ1 + c(theta.23_23.g1, theta.23_23.g2)*SDQ1
SDQ3 ~~ c(1, NA)*SDQ3 + c(theta.24_24.g1, theta.24_24.g2)*SDQ3
SDQ5 ~~ c(1, NA)*SDQ5 + c(theta.25_25.g1, theta.25_25.g2)*SDQ5
SDQ7 ~~ c(1, NA)*SDQ7 + c(theta.26_26.g1, theta.26_26.g2)*SDQ7
SDQ9 ~~ c(1, NA)*SDQ9 + c(theta.27_27.g1, theta.27_27.g2)*SDQ9
SDQ12 ~~ c(1, NA)*SDQ12 + c(theta.28_28.g1, theta.28_28.g2)*SDQ12
SDQ14 ~~ c(1, NA)*SDQ14 + c(theta.29_29.g1, theta.29_29.g2)*SDQ14
SDQ16 ~~ c(1, NA)*SDQ16 + c(theta.30_30.g1, theta.30_30.g2)*SDQ16
SDQ17 ~~ c(1, NA)*SDQ17 + c(theta.31_31.g1, theta.31_31.g2)*SDQ17
SDQ20 ~~ c(1, NA)*SDQ20 + c(theta.32_32.g1, theta.32_32.g2)*SDQ20

## UNIQUE-FACTOR COVARIANCES:

N34 ~~ c(NA, NA)*N37 + c(theta.10_7.g1, theta.10_7.g2)*N37
N38 ~~ c(NA, NA)*N39 + c(theta.12_11.g1, theta.12_11.g2)*N39
SDQ4 ~~ c(NA, NA)*SDQ18 + c(theta.21_14.g1, theta.21_14.g2)*SDQ18
SDQ8 ~~ c(NA, NA)*SDQ11 + c(theta.18_16.g1, theta.18_16.g2)*SDQ11
SDQ1 ~~ c(NA, NA)*SDQ7 + c(theta.26_23.g1, theta.26_23.g2)*SDQ7
SDQ5 ~~ c(NA, NA)*SDQ16 + c(theta.30_25.g1, theta.30_25.g2)*SDQ16
SDQ5 ~~ c(NA, NA)*SDQ20 + c(theta.32_25.g1, theta.32_25.g2)*SDQ20
SDQ12 ~~ c(NA, NA)*SDQ20 + c(theta.32_28.g1, theta.32_28.g2)*SDQ20
SDQ16 ~~ c(NA, NA)*SDQ20 + c(theta.32_30.g1, theta.32_30.g2)*SDQ20

## LATENT MEANS/INTERCEPTS:

EIU ~ c(0, 0)*1 + c(alpha.1.g1, alpha.1.g2)*1
SCOFF ~ c(0, 0)*1 + c(alpha.2.g1, alpha.2.g2)*1
SDQ_int ~ c(0, 0)*1 + c(alpha.3.g1, alpha.3.g2)*1
SDQ_ext ~ c(0, 0)*1 + c(alpha.4.g1, alpha.4.g2)*1

## COMMON-FACTOR VARIANCES:

EIU ~~ c(1, NA)*EIU + c(psi.1_1.g1, psi.1_1.g2)*EIU
SCOFF ~~ c(1, NA)*SCOFF + c(psi.2_2.g1, psi.2_2.g2)*SCOFF
SDQ_int ~~ c(1, NA)*SDQ_int + c(psi.3_3.g1, psi.3_3.g2)*SDQ_int
SDQ_ext ~~ c(1, NA)*SDQ_ext + c(psi.4_4.g1, psi.4_4.g2)*SDQ_ext

## COMMON-FACTOR COVARIANCES:

EIU ~~ c(NA, NA)*SCOFF + c(psi.2_1.g1, psi.2_1.g2)*SCOFF
EIU ~ c(NA, NA)*SDQ_int + c(psi.3_1.g1, psi.3_1.g2)*SDQ_int
EIU ~ c(NA, NA)*SDQ_ext + c(psi.4_1.g1, psi.4_1.g2)*SDQ_ext
SCOFF ~ c(NA, NA)*SDQ_int + c(psi.3_2.g1, psi.3_2.g2)*SDQ_int
SCOFF ~ c(NA, NA)*SDQ_ext + c(psi.4_2.g1, psi.4_2.g2)*SDQ_ext
SDQ_int ~~ c(NA, NA)*SDQ_ext + c(psi.4_3.g1, psi.4_3.g2)*SDQ_ext
"

fit_metric <- cfa(mod_metric2, dat, std.lv = T, parameterization = "theta", 
              group = "sex", ordered=T, verbose=T)
summary(fit_metric, std=T, fit=T, rsquare=T, ci = T)
semPaths(fit_metric, "std", edge.label.cex = 1, curvePivot = F, rotation = 2)
fit.stats <- rbind(fitmeasures(fit_config, fit.measures = c("chisq", "df", "rmsea", "srmr", "tli", "cfi")),
                   fitmeasures(fit_th, fit.measures = c("chisq", "df", "rmsea", "srmr", "tli", "cfi")),
                   fitmeasures(fit_metric, fit.measures = c("chisq", "df", "rmsea", "srmr", "tli", "cfi")))
fit.stats

lavTestLRT(fit_config, fit_th, fit_metric)

lavInspect(fit_metric, "cor.lv")


# * SCALAR ------------------------------------------------------------------

mod_scalar <- measEq.syntax(model_invariance, dat, ID.fac = "std.lv", parameterization = "theta", 
                            group = "sex", return.fit = F, ordered=T, 
                            group.equal = c("thresholds", "loadings", "intercepts")) 
cat(as.character(mod_scalar))
mod_scalar2 <- "
## LOADINGS:

EIU =~ c(NA, NA)*EIU1 + c(lambda.1_1, lambda.1_1)*EIU1
EIU =~ c(NA, NA)*EIU2 + c(lambda.2_1, lambda.2_1)*EIU2
EIU =~ c(NA, NA)*EIU3 + c(lambda.3_1, lambda.3_1)*EIU3
EIU =~ c(NA, NA)*EIU4 + c(lambda.4_1, lambda.4_1)*EIU4
EIU =~ c(NA, NA)*EIU5 + c(lambda.5_1, lambda.5_1)*EIU5
SCOFF =~ c(NA, NA)*N33 + c(lambda.6_2, lambda.6_2)*N33
SCOFF =~ c(NA, NA)*N34 + c(lambda.7_2, lambda.7_2)*N34
SCOFF =~ c(NA, NA)*N35 + c(lambda.8_2, lambda.8_2)*N35
SCOFF =~ c(NA, NA)*N36 + c(lambda.9_2, lambda.9_2)*N36
SCOFF =~ c(NA, NA)*N37 + c(lambda.10_2, lambda.10_2)*N37
SCOFF =~ c(NA, NA)*N38 + c(lambda.11_2, lambda.11_2)*N38
SCOFF =~ c(NA, NA)*N39 + c(lambda.12_2, lambda.12_2)*N39
SDQ_int =~ c(NA, NA)*SDQ2 + c(lambda.13_3, lambda.13_3)*SDQ2
SDQ_int =~ c(NA, NA)*SDQ4 + c(lambda.14_3, lambda.14_3)*SDQ4
SDQ_int =~ c(NA, NA)*SDQ6 + c(lambda.15_3, lambda.15_3)*SDQ6
SDQ_int =~ c(NA, NA)*SDQ8 + c(lambda.16_3, lambda.16_3)*SDQ8
SDQ_int =~ c(NA, NA)*SDQ10 + c(lambda.17_3, lambda.17_3)*SDQ10
SDQ_int =~ c(NA, NA)*SDQ11 + c(lambda.18_3, lambda.18_3)*SDQ11
SDQ_int =~ c(NA, NA)*SDQ13 + c(lambda.19_3, lambda.19_3)*SDQ13
SDQ_int =~ c(NA, NA)*SDQ15 + c(lambda.20_3, lambda.20_3)*SDQ15
SDQ_int =~ c(NA, NA)*SDQ18 + c(lambda.21_3, lambda.21_3)*SDQ18
SDQ_int =~ c(NA, NA)*SDQ19 + c(lambda.22_3, lambda.22_3)*SDQ19
SDQ_ext =~ c(NA, NA)*SDQ1 + c(lambda.23_4, lambda.23_4)*SDQ1
SDQ_ext =~ c(NA, NA)*SDQ3 + c(lambda.24_4, lambda.24_4)*SDQ3
SDQ_ext =~ c(NA, NA)*SDQ5 + c(lambda.25_4, lambda.25_4)*SDQ5
SDQ_ext =~ c(NA, NA)*SDQ7 + c(lambda.26_4, lambda.26_4)*SDQ7
SDQ_ext =~ c(NA, NA)*SDQ9 + c(lambda.27_4, lambda.27_4)*SDQ9
SDQ_ext =~ c(NA, NA)*SDQ12 + c(lambda.28_4, lambda.28_4)*SDQ12
SDQ_ext =~ c(NA, NA)*SDQ14 + c(lambda.29_4, lambda.29_4)*SDQ14
SDQ_ext =~ c(NA, NA)*SDQ16 + c(lambda.30_4, lambda.30_4)*SDQ16
SDQ_ext =~ c(NA, NA)*SDQ17 + c(lambda.31_4, lambda.31_4)*SDQ17
SDQ_ext =~ c(NA, NA)*SDQ20 + c(lambda.32_4, lambda.32_4)*SDQ20

## THRESHOLDS:

EIU1 | c(NA, NA)*t1 + c(EIU1.thr1, EIU1.thr1)*t1
EIU1 | c(NA, NA)*t2 + c(EIU1.thr2, EIU1.thr2)*t2
EIU1 | c(NA, NA)*t3 + c(EIU1.thr3, EIU1.thr3)*t3
EIU2 | c(NA, NA)*t1 + c(EIU2.thr1, EIU2.thr1)*t1
EIU2 | c(NA, NA)*t2 + c(EIU2.thr2, EIU2.thr2)*t2
EIU2 | c(NA, NA)*t3 + c(EIU2.thr3, EIU2.thr3)*t3
EIU3 | c(NA, NA)*t1 + c(EIU3.thr1, EIU3.thr1)*t1
EIU3 | c(NA, NA)*t2 + c(EIU3.thr2, EIU3.thr2)*t2
EIU3 | c(NA, NA)*t3 + c(EIU3.thr3, EIU3.thr3)*t3
EIU4 | c(NA, NA)*t1 + c(EIU4.thr1, EIU4.thr1)*t1
EIU4 | c(NA, NA)*t2 + c(EIU4.thr2, EIU4.thr2)*t2
EIU4 | c(NA, NA)*t3 + c(EIU4.thr3, EIU4.thr3)*t3
EIU5 | c(NA, NA)*t1 + c(EIU5.thr1, EIU5.thr1)*t1
EIU5 | c(NA, NA)*t2 + c(EIU5.thr2, EIU5.thr2)*t2
EIU5 | c(NA, NA)*t3 + c(EIU5.thr3, EIU5.thr3)*t3
N33 | c(NA, NA)*t1 + c(N33.thr1, N33.thr1)*t1
N34 | c(NA, NA)*t1 + c(N34.thr1, N34.thr1)*t1
N35 | c(NA, NA)*t1 + c(N35.thr1, N35.thr1)*t1
N36 | c(NA, NA)*t1 + c(N36.thr1, N36.thr1)*t1
N37 | c(NA, NA)*t1 + c(N37.thr1, N37.thr1)*t1
N38 | c(NA, NA)*t1 + c(N38.thr1, N38.thr1)*t1
N39 | c(NA, NA)*t1 + c(N39.thr1, N39.thr1)*t1
SDQ2 | c(NA, NA)*t1 + c(SDQ2.thr1, SDQ2.thr1)*t1
SDQ2 | c(NA, NA)*t2 + c(SDQ2.thr2, SDQ2.thr2)*t2
SDQ4 | c(NA, NA)*t1 + c(SDQ4.thr1, SDQ4.thr1)*t1
SDQ4 | c(NA, NA)*t2 + c(SDQ4.thr2, SDQ4.thr2)*t2
SDQ6 | c(NA, NA)*t1 + c(SDQ6.thr1, SDQ6.thr1)*t1
SDQ6 | c(NA, NA)*t2 + c(SDQ6.thr2, SDQ6.thr2)*t2
SDQ8 | c(NA, NA)*t1 + c(SDQ8.thr1, SDQ8.thr1)*t1
SDQ8 | c(NA, NA)*t2 + c(SDQ8.thr2, SDQ8.thr2)*t2
SDQ10 | c(NA, NA)*t1 + c(SDQ10.thr1, SDQ10.thr1)*t1
SDQ10 | c(NA, NA)*t2 + c(SDQ10.thr2, SDQ10.thr2)*t2
SDQ11 | c(NA, NA)*t1 + c(SDQ11.thr1, SDQ11.thr1)*t1
SDQ11 | c(NA, NA)*t2 + c(SDQ11.thr2, SDQ11.thr2)*t2
SDQ13 | c(NA, NA)*t1 + c(SDQ13.thr1, SDQ13.thr1)*t1
SDQ13 | c(NA, NA)*t2 + c(SDQ13.thr2, SDQ13.thr2)*t2
SDQ15 | c(NA, NA)*t1 + c(SDQ15.thr1, SDQ15.thr1)*t1
SDQ15 | c(NA, NA)*t2 + c(SDQ15.thr2, SDQ15.thr2)*t2
SDQ18 | c(NA, NA)*t1 + c(SDQ18.thr1, SDQ18.thr1)*t1
SDQ18 | c(NA, NA)*t2 + c(SDQ18.thr2, SDQ18.thr2)*t2
SDQ19 | c(NA, NA)*t1 + c(SDQ19.thr1, SDQ19.thr1)*t1
SDQ19 | c(NA, NA)*t2 + c(SDQ19.thr2, SDQ19.thr2)*t2
SDQ1 | c(NA, NA)*t1 + c(SDQ1.thr1, SDQ1.thr1)*t1
SDQ1 | c(NA, NA)*t2 + c(SDQ1.thr2, SDQ1.thr2)*t2
SDQ3 | c(NA, NA)*t1 + c(SDQ3.thr1, SDQ3.thr1)*t1
SDQ3 | c(NA, NA)*t2 + c(SDQ3.thr2, SDQ3.thr2)*t2
SDQ5 | c(NA, NA)*t1 + c(SDQ5.thr1, SDQ5.thr1)*t1
SDQ5 | c(NA, NA)*t2 + c(SDQ5.thr2, SDQ5.thr2)*t2
SDQ7 | c(NA, NA)*t1 + c(SDQ7.thr1, SDQ7.thr1)*t1
SDQ7 | c(NA, NA)*t2 + c(SDQ7.thr2, SDQ7.thr2)*t2
SDQ9 | c(NA, NA)*t1 + c(SDQ9.thr1, SDQ9.thr1)*t1
SDQ9 | c(NA, NA)*t2 + c(SDQ9.thr2, SDQ9.thr2)*t2
SDQ12 | c(NA, NA)*t1 + c(SDQ12.thr1, SDQ12.thr1)*t1
SDQ12 | c(NA, NA)*t2 + c(SDQ12.thr2, SDQ12.thr2)*t2
SDQ14 | c(NA, NA)*t1 + c(SDQ14.thr1, SDQ14.thr1)*t1
SDQ14 | c(NA, NA)*t2 + c(SDQ14.thr2, SDQ14.thr2)*t2
SDQ16 | c(NA, NA)*t1 + c(SDQ16.thr1, SDQ16.thr1)*t1
SDQ16 | c(NA, NA)*t2 + c(SDQ16.thr2, SDQ16.thr2)*t2
SDQ17 | c(NA, NA)*t1 + c(SDQ17.thr1, SDQ17.thr1)*t1
SDQ17 | c(NA, NA)*t2 + c(SDQ17.thr2, SDQ17.thr2)*t2
SDQ20 | c(NA, NA)*t1 + c(SDQ20.thr1, SDQ20.thr1)*t1
SDQ20 | c(NA, NA)*t2 + c(SDQ20.thr2, SDQ20.thr2)*t2

## INTERCEPTS:

EIU1 ~ c(0, 0)*1 + c(nu.1, nu.1)*1
EIU2 ~ c(0, 0)*1 + c(nu.2, nu.2)*1
EIU3 ~ c(0, 0)*1 + c(nu.3, nu.3)*1
EIU4 ~ c(0, 0)*1 + c(nu.4, nu.4)*1
EIU5 ~ c(0, 0)*1 + c(nu.5, nu.5)*1
N33 ~ c(0, 0)*1 + c(nu.6, nu.6)*1
N34 ~ c(0, 0)*1 + c(nu.7, nu.7)*1
N35 ~ c(0, 0)*1 + c(nu.8, nu.8)*1
N36 ~ c(0, 0)*1 + c(nu.9, nu.9)*1
N37 ~ c(0, 0)*1 + c(nu.10, nu.10)*1
N38 ~ c(0, 0)*1 + c(nu.11, nu.11)*1
N39 ~ c(0, 0)*1 + c(nu.12, nu.12)*1
SDQ2 ~ c(0, 0)*1 + c(nu.13, nu.13)*1
SDQ4 ~ c(0, 0)*1 + c(nu.14, nu.14)*1
SDQ6 ~ c(0, 0)*1 + c(nu.15, nu.15)*1
SDQ8 ~ c(0, 0)*1 + c(nu.16, nu.16)*1
SDQ10 ~ c(0, 0)*1 + c(nu.17, nu.17)*1
SDQ11 ~ c(0, 0)*1 + c(nu.18, nu.18)*1
SDQ13 ~ c(0, 0)*1 + c(nu.19, nu.19)*1
SDQ15 ~ c(0, 0)*1 + c(nu.20, nu.20)*1
SDQ18 ~ c(0, 0)*1 + c(nu.21, nu.21)*1
SDQ19 ~ c(0, 0)*1 + c(nu.22, nu.22)*1
SDQ1 ~ c(0, 0)*1 + c(nu.23, nu.23)*1
SDQ3 ~ c(0, 0)*1 + c(nu.24, nu.24)*1
SDQ5 ~ c(0, 0)*1 + c(nu.25, nu.25)*1
SDQ7 ~ c(0, 0)*1 + c(nu.26, nu.26)*1
SDQ9 ~ c(0, 0)*1 + c(nu.27, nu.27)*1
SDQ12 ~ c(0, 0)*1 + c(nu.28, nu.28)*1
SDQ14 ~ c(0, 0)*1 + c(nu.29, nu.29)*1
SDQ16 ~ c(0, 0)*1 + c(nu.30, nu.30)*1
SDQ17 ~ c(0, 0)*1 + c(nu.31, nu.31)*1
SDQ20 ~ c(0, 0)*1 + c(nu.32, nu.32)*1

## UNIQUE-FACTOR VARIANCES:

EIU1 ~~ c(1, NA)*EIU1 + c(theta.1_1.g1, theta.1_1.g2)*EIU1
EIU2 ~~ c(1, NA)*EIU2 + c(theta.2_2.g1, theta.2_2.g2)*EIU2
EIU3 ~~ c(1, NA)*EIU3 + c(theta.3_3.g1, theta.3_3.g2)*EIU3
EIU4 ~~ c(1, NA)*EIU4 + c(theta.4_4.g1, theta.4_4.g2)*EIU4
EIU5 ~~ c(1, NA)*EIU5 + c(theta.5_5.g1, theta.5_5.g2)*EIU5
N33 ~~ c(1, NA)*N33 + c(theta.6_6.g1, theta.6_6.g2)*N33
N34 ~~ c(1, NA)*N34 + c(theta.7_7.g1, theta.7_7.g2)*N34
N35 ~~ c(1, NA)*N35 + c(theta.8_8.g1, theta.8_8.g2)*N35
N36 ~~ c(1, NA)*N36 + c(theta.9_9.g1, theta.9_9.g2)*N36
N37 ~~ c(1, NA)*N37 + c(theta.10_10.g1, theta.10_10.g2)*N37
N38 ~~ c(1, NA)*N38 + c(theta.11_11.g1, theta.11_11.g2)*N38
N39 ~~ c(1, NA)*N39 + c(theta.12_12.g1, theta.12_12.g2)*N39
SDQ2 ~~ c(1, NA)*SDQ2 + c(theta.13_13.g1, theta.13_13.g2)*SDQ2
SDQ4 ~~ c(1, NA)*SDQ4 + c(theta.14_14.g1, theta.14_14.g2)*SDQ4
SDQ6 ~~ c(1, NA)*SDQ6 + c(theta.15_15.g1, theta.15_15.g2)*SDQ6
SDQ8 ~~ c(1, NA)*SDQ8 + c(theta.16_16.g1, theta.16_16.g2)*SDQ8
SDQ10 ~~ c(1, NA)*SDQ10 + c(theta.17_17.g1, theta.17_17.g2)*SDQ10
SDQ11 ~~ c(1, NA)*SDQ11 + c(theta.18_18.g1, theta.18_18.g2)*SDQ11
SDQ13 ~~ c(1, NA)*SDQ13 + c(theta.19_19.g1, theta.19_19.g2)*SDQ13
SDQ15 ~~ c(1, NA)*SDQ15 + c(theta.20_20.g1, theta.20_20.g2)*SDQ15
SDQ18 ~~ c(1, NA)*SDQ18 + c(theta.21_21.g1, theta.21_21.g2)*SDQ18
SDQ19 ~~ c(1, NA)*SDQ19 + c(theta.22_22.g1, theta.22_22.g2)*SDQ19
SDQ1 ~~ c(1, NA)*SDQ1 + c(theta.23_23.g1, theta.23_23.g2)*SDQ1
SDQ3 ~~ c(1, NA)*SDQ3 + c(theta.24_24.g1, theta.24_24.g2)*SDQ3
SDQ5 ~~ c(1, NA)*SDQ5 + c(theta.25_25.g1, theta.25_25.g2)*SDQ5
SDQ7 ~~ c(1, NA)*SDQ7 + c(theta.26_26.g1, theta.26_26.g2)*SDQ7
SDQ9 ~~ c(1, NA)*SDQ9 + c(theta.27_27.g1, theta.27_27.g2)*SDQ9
SDQ12 ~~ c(1, NA)*SDQ12 + c(theta.28_28.g1, theta.28_28.g2)*SDQ12
SDQ14 ~~ c(1, NA)*SDQ14 + c(theta.29_29.g1, theta.29_29.g2)*SDQ14
SDQ16 ~~ c(1, NA)*SDQ16 + c(theta.30_30.g1, theta.30_30.g2)*SDQ16
SDQ17 ~~ c(1, NA)*SDQ17 + c(theta.31_31.g1, theta.31_31.g2)*SDQ17
SDQ20 ~~ c(1, NA)*SDQ20 + c(theta.32_32.g1, theta.32_32.g2)*SDQ20

## UNIQUE-FACTOR COVARIANCES:

N34 ~~ c(NA, NA)*N37 + c(theta.10_7.g1, theta.10_7.g2)*N37
N38 ~~ c(NA, NA)*N39 + c(theta.12_11.g1, theta.12_11.g2)*N39
SDQ4 ~~ c(NA, NA)*SDQ18 + c(theta.21_14.g1, theta.21_14.g2)*SDQ18
SDQ8 ~~ c(NA, NA)*SDQ11 + c(theta.18_16.g1, theta.18_16.g2)*SDQ11
SDQ1 ~~ c(NA, NA)*SDQ7 + c(theta.26_23.g1, theta.26_23.g2)*SDQ7
SDQ5 ~~ c(NA, NA)*SDQ16 + c(theta.30_25.g1, theta.30_25.g2)*SDQ16
SDQ5 ~~ c(NA, NA)*SDQ20 + c(theta.32_25.g1, theta.32_25.g2)*SDQ20
SDQ12 ~~ c(NA, NA)*SDQ20 + c(theta.32_28.g1, theta.32_28.g2)*SDQ20
SDQ16 ~~ c(NA, NA)*SDQ20 + c(theta.32_30.g1, theta.32_30.g2)*SDQ20

## LATENT MEANS/INTERCEPTS:

EIU ~ c(0, NA)*1 + c(alpha.1.g1, alpha.1.g2)*1
SCOFF ~ c(0, NA)*1 + c(alpha.2.g1, alpha.2.g2)*1
SDQ_int ~ c(0, NA)*1 + c(alpha.3.g1, alpha.3.g2)*1
SDQ_ext ~ c(0, NA)*1 + c(alpha.4.g1, alpha.4.g2)*1

## COMMON-FACTOR VARIANCES:

EIU ~~ c(1, NA)*EIU + c(psi.1_1.g1, psi.1_1.g2)*EIU
SCOFF ~~ c(1, NA)*SCOFF + c(psi.2_2.g1, psi.2_2.g2)*SCOFF
SDQ_int ~~ c(1, NA)*SDQ_int + c(psi.3_3.g1, psi.3_3.g2)*SDQ_int
SDQ_ext ~~ c(1, NA)*SDQ_ext + c(psi.4_4.g1, psi.4_4.g2)*SDQ_ext

## COMMON-FACTOR COVARIANCES:

EIU ~~ c(NA, NA)*SCOFF + c(psi.2_1.g1, psi.2_1.g2)*SCOFF
EIU ~ c(NA, NA)*SDQ_int + c(psi.3_1.g1, psi.3_1.g2)*SDQ_int      ## change to regression
EIU ~ c(NA, NA)*SDQ_ext + c(psi.4_1.g1, psi.4_1.g2)*SDQ_ext      ## change to regression
SCOFF ~ c(NA, NA)*SDQ_int + c(psi.3_2.g1, psi.3_2.g2)*SDQ_int    ## change to regression
SCOFF ~ c(NA, NA)*SDQ_ext + c(psi.4_2.g1, psi.4_2.g2)*SDQ_ext    ## change to regression
SDQ_int ~ c(NA, NA)*SDQ_ext + c(psi.4_3.g1, psi.4_3.g2)*SDQ_ext
"

fit_scalar <- cfa(mod_scalar2, dat, std.lv = T, parameterization = "theta", 
                      group = "sex", ordered=T, verbose=T, 
                      start=fit_metric, slotSampleStats = fit_metric@SampleStats) ## makes model converge faster
summary(fit_scalar, std=T, fit=T, rsquare=T, ci=T)

fit.stats <- rbind(fitmeasures(fit_config, fit.measures = c("chisq", "df", "rmsea", "srmr", "tli", "cfi")),
                   fitmeasures(fit_th, fit.measures = c("chisq", "df", "rmsea", "srmr", "tli", "cfi")),
                   fitmeasures(fit_metric, fit.measures = c("chisq", "df", "rmsea", "srmr", "tli", "cfi")),
                   fitmeasures(fit_scalar, fit.measures = c("chisq", "df", "rmsea", "srmr", "tli", "cfi")))
fit.stats

lavTestLRT(fit_config, fit_th, fit_metric, fit_scalar)


lavInspect(fit_scalar, "mean.lv")
